# Supplementary material for: Efficacy of four exercise modalities on body composition in overweight and obese university students: a network meta-analysis of randomized controlled trials
Source: PeerJ. 2026 Jul 6;14:e21418. doi: 10.7717/peerj.21418 (PMC13348478; doi:10.7717/peerj.21418)
Supplement: Supplemental Information 1 [file peerj-14-21418-s001.zip]

Archive with 12 entries (6 files):
- BFM/
- BFM/BFM.xls
- BMI/
- BMI/BMI.xls
- HC/
- HC/HC.xlsx
- PBF/
- PBF/PBF.xls
- WC/
- WC/WC.xls
- WT/
- WT/WT.xls
