# Supplementary material for: Efficacy of four exercise modalities on body composition in overweight and obese university students: a network meta-analysis of randomized controlled trials
Source: PeerJ. 2026 Jul 6;14:e21418. doi: 10.7717/peerj.21418 (PMC13348478; doi:10.7717/peerj.21418)
Supplement: Supplemental Information 1 [file peerj-14-21418-s001.zip › BFM/BFM.xls]

## Sheet: Sheet1
study	trt	mean	sd	n
1	HIIT	27.3	5.4	18
1	CT	31.3	5	18
2	HIIT	23.8	5	16
2	CT	27.4	5.9	14
3	HIIT	19.7	2.6	15
3	CT	22.9	3	15
4	HIIT	16.32	0.51	17
4	CT	21.34	0.58	13
5	RE	25.09	2.4	22
5	CT	25.66	2.87	23
6	RE	20.4	3.4	10
6	CT	22.8	4.1	10
7	RE	11	5.99	10
7	CT	15.78	10.049	10
8	AE	13.52	5.928	10
8	CT	15.78	10.049	10
9	AE	26.45	3.68	12
9	CT	31.98	2.58	12
10	AE	18.8	2.1	15
10	CT	22.9	3	15
11	AE+RE	24.65	3.98	12
11	CT	31.98	2.58	12
12	AE+RE	22.15	1.99	24
12	CT	27.03	2.52	24
13	AE+RE	18.72	2.35	12
13	AE	21.93	5.04	12
14	AE+RE	19.7	2.6	15
14	AE	18.8	2.1	15
15	AE+RE	24.9	5.4	13
15	AE	22.8	3.6	13
16	AE+RE	15.3	3.4	12
16	AE	15.4	2.2	12
17	RE	11	5.99	10
17	AE	13.52	5.928	10
18	AE	26.45	3.68	12
18	AE+RE	24.65	3.98	12
