# Supplementary material for: Efficacy of four exercise modalities on body composition in overweight and obese university students: a network meta-analysis of randomized controlled trials
Source: PeerJ. 2026 Jul 6;14:e21418. doi: 10.7717/peerj.21418 (PMC13348478; doi:10.7717/peerj.21418)
Supplement: Supplemental Information 1 [file peerj-14-21418-s001.zip › BMI/BMI.xls]

## Sheet: Sheet1
study	trt	mean	sd	n
1	HIIT	27.6	2.4	18
1	CT	29.2	1.8	18
2	HIIT	22.1	0.4	20
2	CT	22.7	0.8	20
3	HIIT	21.03	0.41	17
3	CT	23.21	0.46	13
4	RE	31.2	0.9	28
4	CT	33.2	1.9	8
5	RE	28.03	1.27	22
5	CT	28.5	1.3	23
6	RE	25.9	2.6	10
6	CT	26.7	2.2	10
7	RE	21.7	3.36	10
7	CT	22.7	4.82	10
8	RE	30.44	4.8	9
8	CT	29.29	4.4	10
9	AE	22.3	2.34	10
9	CT	22.7	4.82	10
10	AE	28.95	1.73	15
10	CT	29.28	0.71	15
11	AE	30.08	1.09	52
11	CT	30.96	1.64	26
12	AE	27.97	2.07	30
12	CT	30.04	2.19	30
13	AE	28.5	1.64	12
13	CT	30.07	1.58	12
14	AE	29.69	1.77	8
14	CT	31.31	0.75	8
15	AE	27.02	3.11	30
15	CT	28.67	3.56	30
16	AE	25.01	3.66	10
16	CT	25.98	3.23	10
17	AE	27.13	3.23	30
17	CT	28.67	3.56	30
18	AE	21.6	3.1	50
18	CT	24.1	2.9	50
19	AE	28.7	3.59	12
19	CT	29.29	4.4	10
20	AE	22.1	0.5	20
20	CT	22.7	0.8	20
21	AE+RE	25.44	2.3	22
21	CT	28.01	1.72	22
22	AE+RE	25.21	2.43	12
22	CT	28.35	3.14	12
23	AE+RE	28.9	3.4	30
23	CT	31.47	3.2	30
24	AE+RE	27.38	3.67	13
24	CT	29.29	4.4	10
25	AE+RE	25.43	2.51	24
25	CT	27.87	2.88	24
26	HIIT	24.2	0.95	12
26	AE	24.82	1.9	12
27	HIIT	28.17	2.89	150
27	AE	28.45	2.76	150
28	HIIT	21.2	2.5	24
28	AE	22.4	2.6	24
29	HIIT	22.1	0.4	20
29	AE	22.1	0.5	20
30	HIIT	25.8	2.6	13
30	AE	26	2.5	13
31	HIIT	23.84	2.43	12
31	AE	24.22	1.27	12
32	HIIT	27.82	1.25	22
32	AE	28.69	1.47	21
33	HIIT	24	0.9	12
33	AE	26	1.1	12
34	RE	21.7	3.36	10
34	AE	22.3	2.34	10
35	RE	30.44	4.8	9
35	AE	28.7	3.59	12
36	AE	26.94	2.14	22
36	AE+RE	27.32	2.29	22
37	AE	26.45	3.68	12
37	AE+RE	28.35	3.14	12
38	AE	28.7	3.59	12
38	AE+RE	27.38	3.67	13
39	RE	30.44	4.8	9
39	AE+RE	27.38	3.67	13
