# Supplementary material for: Efficacy of four exercise modalities on body composition in overweight and obese university students: a network meta-analysis of randomized controlled trials
Source: PeerJ. 2026 Jul 6;14:e21418. doi: 10.7717/peerj.21418 (PMC13348478; doi:10.7717/peerj.21418)
Supplement: Supplemental Information 1 [file peerj-14-21418-s001.zip › HC/HC.xlsx]

## Sheet: Sheet1
study	trt	mean	sd	n
1	HIIT	99.2	6.9	18
1	CT	102.4	8.2	18
2	RE	93.65	4.68	8
2	CT	98.25	3.45	8
3	RE	85.57	5.8	8
3	CT	91.85	4.63	7
4	RE	95.1	4.96	10
4	CT	98.4	8.1	10
5	AE	95.4	6.45	10
5	CT	98.4	8.1	10
6	AE	96.89	2.55	30
6	CT	99.95	3.51	30
7	AE	99.74	5.45	30
7	CT	102.88	7.23	30
8	AE+RE	90.21	1.63	24
8	CT	93.52	2.35	24
9	HIIT	100.35	6.83	150
9	AE	101.48	6.64	150
10	HIIT	96.25	5.11	12
10	AE	96.96	5.05	12
11	RE	95.1	4.96	10
11	AE	95.4	6.45	10
