# Supplementary material for: Efficacy of four exercise modalities on body composition in overweight and obese university students: a network meta-analysis of randomized controlled trials
Source: PeerJ. 2026 Jul 6;14:e21418. doi: 10.7717/peerj.21418 (PMC13348478; doi:10.7717/peerj.21418)
Supplement: Supplemental Information 1 [file peerj-14-21418-s001.zip › PBF/PBF.xls]

## Sheet: Sheet1
study	trt	mean	sd	n
1	HIIT	38.1	4	18
1	CT	41	4.2	18
2	HIIT	38.2	2.4	16
2	CT	40.5	3.7	14
3	HIIT	32.4	2.3	15
3	CT	35.7	2.6	15
4	HIIT	28.34	0.49	17
4	CT	35.55	0.56	13
5	RE	17.67	9.07	8
5	CT	26.75	3.69	8
6	RE	25.2	4.27	8
6	CT	29.27	2.46	7
7	RE	11.68	3.79	12
7	CT	14.63	3.54	12
8	RE	33.85	2.32	22
8	CT	34.52	2.47	23
9	RE	16.4	7.03	10
9	CT	22.3	9.67	10
10	AE	19.4	6.3	10
10	CT	22.3	9.67	10
11	AE	51.9	2.2	10
11	CT	54.8	2.4	10
12	AE	28.56	2.56	12
12	CT	32.92	3.23	12
13	AE	25.6	2.73	8
13	CT	27.15	0.93	8
14	AE	22.46	2.97	30
14	CT	27.67	5.97	30
15	AE	29.42	1.89	30
15	CT	32.24	2.01	30
16	AE	29.91	3.6	22
16	CT	33.73	4.72	22
17	AE	26.45	3.68	12
17	CT	31.98	2.58	12
18	AE	32.3	2.9	15
18	CT	35.7	2.6	15
19	AE+RE	36.07	6.73	10
19	CT	36.5	7.1	10
20	AE+RE	30.62	3.32	6
20	CT	32.3	1.84	6
21	AE+RE	32.98	4.7	22
21	CT	33.08	3.72	22
22	AE+RE	24.65	3.98	12
22	CT	31.98	2.58	12
23	AE+RE	33.51	3.01	24
23	CT	37.92	3.54	24
24	HIIT	29.91	1.91	12
24	AE	31.53	3.05	12
25	HIIT	32.4	2.3	15
25	AE	32.3	2.9	15
26	HIIT	35.4	3.4	13
26	AE	34.2	2.4	13
27	HIIT	28.2	5.8	12
27	AE	28.3	6.9	12
28	RE	16.4	7.03	10
28	AE	19.4	6.3	10
29	RE	15.3	5.4	13
29	AE	19.1	8.7	12
30	AE	29.91	3.6	22
30	AE+RE	29.63	3.92	22
31	AE	26.45	3.68	12
31	AE+RE	24.65	3.98	12
