# Supplementary material for: Efficacy of four exercise modalities on body composition in overweight and obese university students: a network meta-analysis of randomized controlled trials
Source: PeerJ. 2026 Jul 6;14:e21418. doi: 10.7717/peerj.21418 (PMC13348478; doi:10.7717/peerj.21418)
Supplement: Supplemental Information 1 [file peerj-14-21418-s001.zip › WC/WC.xls]

## Sheet: Sheet1
study	trt	mean	sd	n
1	HIIT	86.3	8.9	18
1	CT	93.9	8.8	18
2	HIIT	81.66	8.73	10
2	CT	76.79	4.53	7
3	HIIT	76.69	13.13	15
3	CT	83.59	7.71	15
4	RE	101.4	7.3	28
4	CT	106.7	5.3	8
5	RE	76.85	6.93	8
5	CT	81	9.03	8
6	RE	67.71	2.14	8
6	CT	73.57	2.99	7
7	RE	75	5.43	10
7	CT	77	8.81	10
8	AE	76.6	6.56	10
8	CT	77	8.81	10
9	AE	81.69	2.32	30
9	CT	85.11	2.73	30
10	AE	92.77	5.01	30
10	CT	107.33	7.88	30
11	AE	92.88	4.91	30
11	CT	107.33	7.88	30
12	AE+RE	77.33	8.36	10
12	CT	78.88	10.08	10
13	AE+RE	70.08	2.5	6
13	CT	73.42	2.73	6
14	AE+RE	76.39	4.03	24
14	CT	83.35	4.22	24
15	HIIT	90	6	12
15	AE	92	5	12
16	HIIT	75.83	6.22	12
16	AE	74.46	4.31	12
17	HIIT	79.72	3.45	12
17	AE	84.92	8.72	12
18	RE	75	5.43	10
18	AE	76.6	6.56	10
