# Supplementary material for: Efficacy of four exercise modalities on body composition in overweight and obese university students: a network meta-analysis of randomized controlled trials
Source: PeerJ. 2026 Jul 6;14:e21418. doi: 10.7717/peerj.21418 (PMC13348478; doi:10.7717/peerj.21418)
Supplement: Supplemental Information 1 [file peerj-14-21418-s001.zip › WT/WT.xls]

## Sheet: Sheet1
study	trt	mean	sd	n
1	HIIT	69.2	8.7	18
1	CT	76.4	8.1	18
2	HIIT	64.9	10.2	16
2	CT	67.8	10.4	14
3	HIIT	61.8	3.6	15
3	CT	66.5	4.4	15
4	HIIT	65.2	1.3	20
4	CT	68.1	2.3	20
5	HIIT	57.56	1.08	17
5	CT	59.85	1.24	13
6	RE	71.34	10.15	8
6	CT	74.16	6.01	8
7	RE	50.86	5.69	8
7	CT	52.41	2.87	7
8	RE	85.8	5.9	10
8	CT	87.1	5.6	10
9	RE	63.4	8.1	10
9	CT	67.7	11.23	10
10	RE	89.17	15.29	9
10	CT	90.33	14.6	10
11	AE	67.2	8.66	10
11	CT	67.7	11.23	10
12	AE	78.38	1.79	52
12	CT	79.12	1.68	26
13	AE	70.87	6.05	30
13	CT	76.3	7.35	30
14	AE	75.12	4.34	12
14	CT	76.98	3.87	12
15	AE	89.36	6.92	8
15	CT	96.31	4.12	8
16	AE	80.45	15.51	30
16	CT	85.09	16.99	30
17	AE	66.62	7.14	10
17	CT	68.74	5.46	10
18	AE	80.45	15.51	30
18	CT	85.09	16.99	30
19	AE	79.21	5.89	30
19	CT	84.79	6.01	30
20	AE	87.5	11.07	12
20	CT	90.33	14.6	10
21	AE	59.7	2.3	15
21	CT	66.5	4.4	15
22	AE	66	2.1	20
22	CT	68.1	2.3	20
23	AE+RE	65.21	10.91	10
23	CT	65.47	12.82	10
24	AE+RE	59.27	5.42	6
24	CT	60.88	6.59	6
25	AE+RE	67.92	11.76	22
25	CT	74.41	8.4	22
26	AE+RE	51.58	8.56	12
26	CT	58.01	9.58	12
27	AE+RE	75.4	8.3	30
27	CT	83.6	8.2	30
28	AE+RE	83.46	14.02	13
28	CT	90.33	14.6	10
29	AE+RE	66.09	6.53	24
29	CT	71.27	7.35	24
30	HIIT	63.01	3.86	12
30	AE	65.04	8.32	12
31	HIIT	59	8.5	24
31	AE	62.3	7.4	24
32	HIIT	61.8	3.6	15
32	AE	59.7	2.3	15
33	HIIT	65.2	1.3	20
33	AE	66	2.1	20
34	HIIT	69.7	9.3	13
34	AE	66.3	6.6	3
35	HIIT	72.32	3.04	22
35	AE	73.8	2.29	21
36	HIIT	76.9	7.5	12
36	AE	77.5	6.8	12
37	RE	63.4	8.1	10
37	AE	67.2	8.66	10
38	RE	75.2	11.2	13
38	AE	86.8	15	12
39	RE	89.17	15.29	9
39	AE	87.5	11.07	12
40	AE	68.52	7.53	22
40	AE+RE	67.92	11.76	22
41	AE	52.43	7.67	12
41	AE+RE	58.01	9.58	12
42	AE	87.5	11.07	12
42	AE+RE	83.46	14.02	13
43	RE	89.17	15.29	9
43	AE+RE	83.46	14.02	13
